# Supplementary material for: Plankton Community Respiration and Particulate Organic Carbon in the Kuroshio East of Taiwan
Source: Plants (Basel). 2022 Oct 29;11(21):2909. doi: 10.3390/plants11212909 (PMC9655403; doi:10.3390/plants11212909)
Supplement: Supplementary file 1 [file plants-11-02909-s001.zip]

Archive with 1 entries (1 files):
- plants-1907510-supplementary.pdf
